# Supplementary material for: Bioaccumulation of Blood Long-Chain Fatty Acids during Hemodialysis
Source: Metabolites. 2022 Mar 21;12(3):269. doi: 10.3390/metabo12030269 (PMC8949028; doi:10.3390/metabo12030269)
Supplement: Supplementary file 1 [file metabolites-12-00269-s001.zip]

Archive with 1 entries (1 files):
- metabolites-1626258-SI.pdf
